# Supplementary material for: Exploring the Potential Role of Oligodendrocyte-Associated PIP4K2A in Alzheimer’s Disease Complicated with Type 2 Diabetes Mellitus via Multi-Omic Analysis
Source: Int J Mol Sci. 2024 Jun 17;25(12):6640. doi: 10.3390/ijms25126640 (PMC11204139; doi:10.3390/ijms25126640)
Supplement: Supplementary file 1 [file ijms-25-06640-s001.zip]

Archive with 1 entries (1 files):
- ijms-3039573-supplementary.pdf
